# Supplementary material for: Marine-Derived Fungi as a Valuable Resource for Amylases Activity Screening
Source: J Fungi (Basel). 2023 Jul 9;9(7):736. doi: 10.3390/jof9070736 (PMC10381586; doi:10.3390/jof9070736)
Supplement: Supplementary file 1 [file jof-09-00736-s001.zip]

Archive with 1 entries (1 files):
- jof-2466283-supplementary.pdf
